# Supplementary material for: Efficacy of Huangqi Injection in the Treatment of Hypertensive Nephropathy: A Systematic Review and Meta-Analysis
Source: Front Med (Lausanne). 2022 Apr 25;9:838256. doi: 10.3389/fmed.2022.838256 (PMC9081808; doi:10.3389/fmed.2022.838256)
Supplement: Supplementary file 4 [file Table_1.XLSX]

## Sheet: Sheet1
study	sample size（T/C）	sex M/F		age(years)		Diagnosis standards	treatment	control	duration of treatment	outcomes	adverse events
		T	C	T	C
chenxijun 2015	90/90	54/36	51/39	43.25±9.61	42.67±9.72	CGMH(2005)	HQI（30ml ivgtt qd）+control	Antihypertension therapy (no details) +Low protein, low salt and low fat diet (no details)	30 days	SBP、DBP、Scr、24h UTP、MDA、SOD、NO、NOS、Ep、PWVβ、AC	no mentioned
dongguangwei 2002	26/23	19/7	17/6	65±3.2	64.3±4.5	Diagnosis and Treatment of Nephropathy (Ye Rengao)	HQI（20ml ivgtt qd）+control	Fosinopril Sodium (10-20mg/d)	30 days	BUN、Scr	no mentioned
guojiayin 2017	47/47	33/14	34/13	57.6±9.3	57.8±9.1	Essential hypertension with proteinuria	HQI（30ml ivgtt qd）+control	Low protein, low salt and low fat diet (no details)+Irbesartan (150mg/d)	4 weeks	SBP、DBP、BUN、Scr、Cys-c、24h UTP、NAG、α1-MG	no mentioned
hanxiulian 2011	40/38	26/14	22/16	57.2±3.5	57.8±3.3	CGMH(2009)	HQI（40ml ivgtt qd）+control	Irbesartan (150mg/d)	30 days	SBP、DBP、hs-CRP、UAER、β2-MG、BUN、Ccr、TC、TG、HDL-C、LDL-C	no mentioned
hexianguang 2004	50/46	40/10	38/8	74.2（mean）		Essential hypertension with proteinuria	HQI（40ml ivgtt qd）+control（without PGE1 injection ）	Low protein, low salt and low fat diet (no details)+PGE1 injection 200mg ivgtt qd	45 days	BUN、Scr、Ccr	no mentioned
huangxinzhong 2011	45/45	54/36（no details）		62.25±8.52（no details）		CGMH(2005)	HQI（30ml ivgtt qd）+control	Irbesartan (150mg/d)	4 weeks	Cys-c、mALB、β2-MG、NGA	no mentioned
huanglanya 2017	63/63	41/22	40/23	58.36±6.87	57.93±6.97	Diagnosis and Treatment of Nephropathy (Ye Rengao)	HQI（30ml ivgtt qd）+control	Irbesartan (150mg/d)	4 weeks	BUN、Scr、24h UTP、mALB、Cys-c、LP	Experimental group 2，Control group 4
jiya 2006	54/40	36/18	23/17	56.3（mean）	54.6（mean）	CGMH(2000)	HQI（25ml ivgtt qd）+control	Antihypertension therapy (no details)	30 days	mALB、β2-MG	no mentioned
songping 2019	39/39	26/13	25/14	56.87±11.55	55.26±10.47	Nephrology (Wang Haiyan)	HQI（30ml ivgtt qd）+control	Irbesartan (150mg/d)	28 days	SBP、DBP、24h UTP、Scr、BUN	no mentioned
tangguichun 2006	30/30	18/12	16/14	67.10±9.94	62.96±9.54	Nephrology (Wang Haiyan)	HQI（60ml ivgtt qd）+control	Antihypertension therapy (no details) +Low protein, low salt and low fat diet (no details)	4 weeks	NAG、24h UTP、ET-1	no mentioned
wuxuesen 2007	23/23	15/8	16/7	54±8	55±9	CGMH (1999)	HQI（50ml ivgtt qd）+control	Antihypertension therapy (no details) +Low protein, low salt and low fat diet (no details)	4 weeks	24h UTP	no mentioned
yangjinying 2015	80/78	51/29	50/28	no mentioned		CGMH(2014)	HQI（40ml ivgtt qd）+control	Losartan Potassium (50mg/d) +Hydrochlorothiazide (12.5mg/d)	4 weeks	SBP、DBP、24h UTP、UAER	No adverse events
zhaoyunfang 2015	56/56	31/25	32/24	62.1±7.9	61.6±8.2	Essential hypertension with renal damage	HQI（30ml ivgtt qd）+control	Captopril (25mg/d) + Low protein, low salt and low fat diet (no details)	30 days	Scr、BUN、Cys-c、24h UTP、NAG、α1-MG	no mentioned
zhaofeng 2017	66/66	76/56（no details）		57.33±10.29（no details）		Internal Medicine (Lu Zaiying)	HQI（20ml ivgtt qd）+control	Irbesartan (150mg/d) + Low protein, low salt and low fat diet (no details)	4 weeks	SBP、DBP、Scr、BUN、24h UTP、mAIB	no mentioned
zhaoyujuan 2015	45/45	23/22	22/23	67.6±8.2	68.4±8.7	CGMH(2005)	HQI（40ml ivgtt qd）+control	Antihypertension therapy (no details) +Low protein, low salt and low fat diet (no details)+Quitting cigarettes and alcohol	4 weeks	SBP、DBP、UAER、β2-MG、TC、TG、HDL-C、LDL-C	No adverse events
							Ctrl-Preoperative		Ctrl-Postoperative		Treatment-Preoperative		Treatment-Postoperative					T差值			C差值
	type	Ctrl-Preoperative	Ctrl-Postoperative	Treatment-Preoperative	Treatment-Postoperative		mean	sd	mean	sd	mean	sd	mean	sd			type	mean	sd	total	mean	sd	total
chen 2015	SBP	176.98±20.15	127.21±16.30	179.30±21.35	117.63±13.65		176.98	20.15	127.21	16.3	179.3	21.35	117.63	13.65		chen 2015	SBP	-61.67	18.7275	90	-49.77	18.5275	90	HQI（30ml ivgtt qd）+control	Antihypertension therapy (no details) +Low protein, low salt and low fat diet (no details)	30 days
chen 2015	DBP	108.47±12.46	85.60±7.36	107.24±13.18	79.54±9.30		108.47	12.46	85.6	7.36	107.24	13.18	79.54	9.3		chen 2015	DBP	-27.7	11.7315	90	-22.87	10.8497	90	HQI（30ml ivgtt qd）+control	Antihypertension therapy (no details) +Low protein, low salt and low fat diet (no details)	30 days
chen 2015	Scr	112.65±21.36	78.52±9.48	114.37±22.05	71.45±9.36		112.65	21.36	78.52	9.48	114.37	22.05	71.45	9.36		chen 2015	Scr	-42.92	19.1683	90	-34.13	18.5372	90	HQI（30ml ivgtt qd）+control	Antihypertension therapy (no details) +Low protein, low salt and low fat diet (no details)	30 days
chen 2015	24h UTP	2.87±0.74	1.03±0.47	2.91±0.76	0.63±0.24		2.87	0.74	1.03	0.47	2.91	0.76	0.63	0.24		chen 2015	24h UTP	-2.28	0.672904	90	-1.84	0.648614	90	HQI（30ml ivgtt qd）+control	Antihypertension therapy (no details) +Low protein, low salt and low fat diet (no details)	30 days
dong 2002	BUN	11.1±2.66	9.26±2.59	11.9±2.75	7.92±2.23		11.1	2.66	9.26	2.59	11.9	2.75	7.92	2.23		dong 2002	BUN	-3.98	2.5304	26	-1.84	2.6257	23	HQI（20ml ivgtt qd）+control	福辛普利钠10-20mg/d	30 days
dong 2002	Scr	199.5±46.95	170.7±47.03	197.6±52.36	139.7±50.33		199.5	46.95	170.7	47.03	197.6	52.36	139.7	50.33		dong 2002	Scr	-57.9	51.3751	26	-28.8	46.9901	23	HQI（20ml ivgtt qd）+control	福辛普利钠10-20mg/d	30 days
guo 2017	SBP	150.88±3.17	142.47±2.13	151.50±3.27	124.20±2.34		150.88	3.17	142.47	2.13	151.5	3.27	124.2	2.34		guo 2017	SBP	-27.3	2.91834	47	-8.41	2.79887	47	HQI（30ml ivgtt qd）+control	Low protein, low salt and low fat diet (no details)+厄贝沙坦150mg/d	4 weeks
guo 2017	DBP	90.14±6.57	85.66±4.56	90.12±6.95	78.33±3.20		90.14	6.57	85.66	4.56	90.12	6.95	78.33	3.2		guo 2017	DBP	-11.79	6.02516	47	-4.48	5.83089	47	HQI（30ml ivgtt qd）+control	Low protein, low salt and low fat diet (no details)+厄贝沙坦150mg/d	4 weeks
guo 2017	Scr	226.3±23.2	157.1±20.0	222.7±20.5	92.1±19.4		226.3	23.2	157.1	20	222.7	20.5	92.1	19.4		guo 2017	Scr	-130.6	19.9727	47	-69.2	21.7771	47	HQI（30ml ivgtt qd）+control	Low protein, low salt and low fat diet (no details)+厄贝沙坦150mg/d	4 weeks
guo 2017	BUN	15.5±4.0	11.9±3.4	15.7±4.3	6.7±2.0		15.5	4	11.9	3.4	15.7	4.3	6.7	2		guo 2017	BUN	-9	3.72693	47	-3.6	3.73631	47	HQI（30ml ivgtt qd）+control	Low protein, low salt and low fat diet (no details)+厄贝沙坦150mg/d	4 weeks
guo 2017	Cys-c	2.09±0.57	1.88±0.42	2.13±0.64	1.06±0.33		2.09	0.57	1.88	0.42	2.13	0.64	1.06	0.33		guo 2017	Cys-c	-1.07	0.554346	47	-0.21	0.511762	47	HQI（30ml ivgtt qd）+control	Low protein, low salt and low fat diet (no details)+厄贝沙坦150mg/d	4 weeks
guo 2017	24h UTP	1.59±0.42	0.54±0.18	1.58±0.39	0.38±0.17		1.59	0.42	0.54	0.18	1.58	0.39	0.38	0.17		guo 2017	24h UTP	-1.2	0.338674	47	-1.05	0.364966	47	HQI（30ml ivgtt qd）+control	Low protein, low salt and low fat diet (no details)+厄贝沙坦150mg/d	4 weeks
guo 2017	NAG	62.9±16.8	47.0±12.6	63.0±17.2	35.1±8.9		62.9	16.8	47	12.6	63	17.2	35.1	8.9		guo 2017	NAG	-27.9	14.8987	47	-15.9	15.1433	47	HQI（30ml ivgtt qd）+control	Low protein, low salt and low fat diet (no details)+厄贝沙坦150mg/d	4 weeks
guo 2017	α1-MG	60.1±19.1	38.2±13.4	60.2±18.6	27.4±8.9		60.1	19.1	38.2	13.4	60.2	18.6	27.4	8.9		guo 2017	α1-MG	-32.8	16.113	47	-21.9	16.9832	47	HQI（30ml ivgtt qd）+control	Low protein, low salt and low fat diet (no details)+厄贝沙坦150mg/d	4 weeks
han 2011	SBP	171.75±17.25	135.75±9.75	174.75±15.75	134.25±9.0		171.75	17.25	135.75	9.75	174.75	15.75	134.25	9		han 2011	SBP	-40.5	13.6862	40	-36	14.9812	38	HQI（40ml ivgtt qd）+control	厄贝沙坦（150mg/d）	30 days
han 2011	DBP	96±9.75	74.25±6.0	100.5±9.75	75.0±6.0		96	9.75	74.25	6	100.5	9.75	75	6		han 2011	DBP	-25.5	8.51836	40	-21.75	8.51836	38	HQI（40ml ivgtt qd）+control	厄贝沙坦（150mg/d）	30 days
han 2011	hs-CRP	70.40±6.10	48.10±5.10	71.40±8.90	26.00±2.10		70.4	6.1	48.1	5.1	71.4	8.9	26	2.1		han 2011	hs-CRP	-45.4	8.05792	40	-22.3	5.66657	38	HQI（40ml ivgtt qd）+control	厄贝沙坦（150mg/d）	30 days
han 2011	UAER	84.70±11.30	42.70±4.80	86.90±10.00	30.10±2.10		84.7	11.3	42.7	4.8	86.9	10	30.1	2.1		han 2011	UAER	-56.8	9.13291	40	-42	9.82293	38	HQI（40ml ivgtt qd）+control	厄贝沙坦（150mg/d）	30 days
han 2011	β2-MG	6.10±0.20	2.13±0.14	6.10±0.21	2.09±0.15		6.1	0.2	2.13	0.14	6.1	0.21	2.09	0.15		han 2011	β2-MG	-4.01	0.18735	40	-3.97	0.177764	38	HQI（40ml ivgtt qd）+control	厄贝沙坦（150mg/d）	30 days
han 2011	Cr	77.51±2.18	74.89±2.23	75.18±2.12	74.67±2.56		77.51	2.18	74.89	2.23	75.18	2.12	74.67	2.56		han 2011	Cr	-0.51	2.37082	40	-2.62	2.20543	38	HQI（40ml ivgtt qd）+control	厄贝沙坦（150mg/d）	30 days
he 2004	BUN	23.20±11.08	20.72±6.68	24.41±12.13	13.33±5.39		23.2	11.08	20.72	6.68	24.41	12.13	13.33	5.39		he 2004	BUN	-11.08	10.5266	50	-2.48	9.66304	46	HQI（40ml ivgtt qd）+control（without PGE1 injection ）	Low protein, low salt and low fat diet (no details)+PGE1 injection 200mg ivgtt qd	45 days
he 2004	Scr	511.36±131.30	232.43±112.60	547.70±139.03	229.0±99.63		511.36	131.3	232.43	112.6	547.7	139.03	229	99.63		he 2004	Scr	-318.7	124.113	50	-278.93	123.021	46	HQI（40ml ivgtt qd）+control（without PGE1 injection ）	Low protein, low salt and low fat diet (no details)+PGE1 injection 200mg ivgtt qd	45 days
he 2004	Ccr	21.22±8.73	24.78±5.34	19.90±8.60	31.62±6.03		21.22	8.73	24.78	5.34	19.9	8.6	31.62	6.03		he 2004	Ccr	11.72	7.6461	50	3.56	7.62301	46	HQI（40ml ivgtt qd）+control（without PGE1 injection ）	Low protein, low salt and low fat diet (no details)+PGE1 injection 200mg ivgtt qd	45 days
huang 2011	Cys-c	1.87±0.48	1.54±0.40	1.86±0.46	1.08±0.31		1.87	0.48	1.54	0.4	1.86	0.46	1.08	0.31		huang 2011	Cys-c	-0.78	0.406325	45	-0.33	0.445421	45	HQI（30ml ivgtt qd）+control	厄贝沙坦（150mg/d）	4 weeks
huang 2011	mALB	48.90±12.84	35.63±10.72	49.29±13.15	23.68±8.87		48.9	12.84	35.63	10.72	49.29	13.15	23.68	8.87		huang 2011	mALB	-25.61	11.6172	45	-13.27	11.9222	45	HQI（30ml ivgtt qd）+control	厄贝沙坦（150mg/d）	4 weeks
huang 2011	β2-MG	7.81±1.93	6.46±1.69	7.96±2.12	4.35±1.26		7.81	1.93	6.46	1.69	7.96	2.12	4.35	1.26		huang 2011	β2-MG	-3.61	1.84684	45	-1.35	1.82189	45	HQI（30ml ivgtt qd）+control	厄贝沙坦（150mg/d）	4 weeks
huang 2011	NAG	30.38±11.24	26.89±10.43	30.51±13.26	19.17±8.52		30.38	11.24	26.89	10.43	30.51	13.26	19.17	8.52		huang 2011	NAG	-11.34	11.638	45	-3.49	10.8577	45	HQI（30ml ivgtt qd）+control	厄贝沙坦（150mg/d）	4 weeks
huang 2017	BUN		7.9±1.7		6.1±1.4				7.9	1.7			6.1	1.4		huang 2017	BUN	6.1	1.4	63	7.9	1.7	63	HQI（30ml ivgtt qd）+control	厄贝沙坦（150mg/d）	4 weeks
huang 2017	Scr		146.9±16.4		122.6±15.8				146.9	16.4			122.6	15.8		huang 2017	Scr	122.6	15.8	63	146.9	16.4	63	HQI（30ml ivgtt qd）+control	厄贝沙坦（150mg/d）	4 weeks
huang 2017	24h UTP	1.6±0.5	0.6±0.2	1.7±0.6	0.4±0.1		1.6	0.5	0.6	0.2	1.7	0.6	0.4	0.1		huang 2017	24h UTP	-1.3	0.556776	63	-1	0.43589	63	HQI（30ml ivgtt qd）+control	厄贝沙坦（150mg/d）	4 weeks
huang 2017	mALB	109.2±14.1	49.2±6.4	108.8±12.7	34.7±5.1		109.2	14.1	49.2	6.4	108.8	12.7	34.7	5.1		huang 2017	mALB	-74.1	11.0693	63	-60	12.2282	63	HQI（30ml ivgtt qd）+control	厄贝沙坦（150mg/d）	4 weeks
huang 2017	Cys-c	2.2±0.9	1.9±0.5	2.3±1.1	1.1±0.2		2.2	0.9	1.9	0.5	2.3	1.1	1.1	0.2		huang 2017	Cys-c	-1.2	1.01489	63	-0.3	0.781025	63	HQI（30ml ivgtt qd）+control	厄贝沙坦（150mg/d）	4 weeks
huang 2017	LP	794.1±65.9	487.3±53.2	797.3±61.3	276.5±34.2		794.1	65.9	487.3	53.2	797.3	61.3	276.5	34.2		huang 2017	LP	-520.8	53.2059	63	-306.8	60.5572	63	HQI（30ml ivgtt qd）+control	厄贝沙坦（150mg/d）	4 weeks
ji 2006	mALB	201.87±76.77	156.39±52.04	201.19±74.57	127.98±39.49		201.87	76.77	156.39	52.04	201.19	74.57	127.98	39.49		ji 2006	mALB	-73.21	64.6171	54	-45.48	67.8726	40	HQI（25ml ivgtt qd）+control	Antihypertension therapy (no details)	30 days
ji 2006	β2-MG	63.00±16.31	51.37±17.43	63.55±15.56	36.23±13.36		63	16.31	51.37	17.43	63.55	15.56	36.23	13.36		ji 2006	β2-MG	-27.32	14.585	54	-11.63	16.8979	40	HQI（25ml ivgtt qd）+control	Antihypertension therapy (no details)	30 days
song 2019	SBP	153.65±3.51	130.98±2.55	152.77±3.46	120.52±2.10		153.65	3.51	130.98	2.55	152.77	3.46	120.52	2.1		song 2019	SBP	-32.25	3.01921	39	-22.67	3.14199	39	HQI（30ml ivgtt qd）+control	厄贝沙坦（150mg/d）	28 days
song 2019	DBP	91.52±5.62	84.79±4.67	90.78±5.54	78.22±3.33		91.52	5.62	84.79	4.67	90.78	5.54	78.22	3.33		song 2019	DBP	-12.56	4.83035	39	-6.73	5.21036	39	HQI（30ml ivgtt qd）+control	厄贝沙坦（150mg/d）	28 days
song 2019	BUN		12.07±3.14		6.66±2.30				12.07	3.14			6.66	2.3		song 2019	BUN	6.66	2.3	39	12.07	3.14	39	HQI（30ml ivgtt qd）+control	厄贝沙坦（150mg/d）	28 days
song 2019	Scr		150.74±23.07		92.11±18.90				150.74	23.07			92.11	18.9		song 2019	Scr	92.11	18.9	39	150.74	23.07	39	HQI（30ml ivgtt qd）+control	厄贝沙坦（150mg/d）	28 days
song 2019	24h UTP		0.66±0.23		0.37±0.16				0.66	0.23			0.37	0.16		song 2019	24h UTP	0.37	0.16	39	0.66	0.23	39	HQI（30ml ivgtt qd）+control	厄贝沙坦（150mg/d）	28 days
tang 2006	NAG	14.94±7.99	6.88±4.93	12.87±8.38	1.69±1.13		14.94	7.99	6.88	4.93	12.87	8.38	1.69	1.13		tang 2006	NAG	-11.18	7.87603	30	-8.06	6.98243	30	HQI（60ml ivgtt qd）+control
tang 2006	24h UTP	0.34250±0.15182	0.25354±0.11825	0.35573±0.15077	0.12413±0.06077		0.3425	0.15182	0.25354	0.11825	0.35573	0.15077	0.12413	0.06077		tang 2006	24h UTP	-0.2316	0.131386	30	-0.08896	0.138129	30	HQI（60ml ivgtt qd）+control
wu 2007	24h UTP	0.90±0.47	0.73±0.25	0.96±0.54	0.54±0.22		0.9	0.47	0.73	0.25	0.96	0.54	0.54	0.22		wu 2007	24h UTP	-0.421358	0.467467	23	-0.16956	0.411206	23	HQI（50ml ivgtt qd）+control	Antihypertension therapy (no details) +Low protein, low salt and low fat diet (no details)	4 weeks
yang 2015	SBP	174.45±13.5	144.3±9.53	174.08±17.73	138.98±9.15		174.45	13.5	144.3	9.53	174.08	17.73	138.98	9.15		yang 2015	SBP	-35.1	15.3573	80	-30.15	12.0173	78	HQI（40ml ivgtt qd）+control	氯沙坦钾50mg/d+氢氯噻嗪12.5mg/d	4 weeks
yang 2015	DBP	104.03±6.6	90.75±5.03	104.48±6.0	88.43±5.03		104.03	6.6	90.75	5.03	104.48	6	88.43	5.03		yang 2015	DBP	-16.05	5.57861	80	-13.28	5.97184	78	HQI（40ml ivgtt qd）+control	氯沙坦钾50mg/d+氢氯噻嗪12.5mg/d	4 weeks
yang 2015	24h UTP	0.97±0.98	0.69±0.65	1.66±1.18	0.97±1.09		0.97	0.98	0.69	0.65	1.66	1.18	0.97	1.09		yang 2015	24h UTP	-0.69	1.13767	80	-0.28	0.863655	78	HQI（40ml ivgtt qd）+control	氯沙坦钾50mg/d+氢氯噻嗪12.5mg/d	4 weeks
yang 2015	UAER	455.40±469.28	300.91±357.04	518.80±394.32	290.84±271.68		455.4	469.28	300.91	357.04	518.8	394.32	290.84	271.68		yang 2015	UAER	-227.96	349.527	80	-154.49	424.44	78	HQI（40ml ivgtt qd）+control	氯沙坦钾50mg/d+氢氯噻嗪12.5mg/d	4 weeks
zhao 2015	Scr	227.4±23.4	159.2±20.2	221.8±20.6	92.3±19.5		227.4	23.4	159.2	20.2	221.8	20.6	92.3	19.5		zhao 2015	Scr	-129.5	20.0726	56	-68.2	21.9754	56	HQI（30ml ivgtt qd）+control	厄贝沙坦（150mg/d）	30 days
zhao 2015	BUN	15.6±3.9	11.8±3.3	15.8±4.2	6.9±2.1		15.6	3.9	11.8	3.3	15.8	4.2	6.9	2.1		zhao 2015	BUN	-8.9	3.63731	56	-3.8	3.63731	56	HQI（30ml ivgtt qd）+control	厄贝沙坦（150mg/d）	30 days
zhao 2015	Cys-c	2.08±0.58	1.87±0.43	2.12±0.65	1.08±0.32		2.08	0.58	1.87	0.43	2.12	0.65	1.08	0.32		zhao 2015	Cys-c	-1.04	0.562939	56	-0.21	0.52144	56	HQI（30ml ivgtt qd）+control	厄贝沙坦（150mg/d）	30 days
zhao 2015	24h UTP	1742±282	1529±235	1755±279	1092±199		1.742	0.282	1.529	0.235	1.755	0.279	1.092	0.199		zhao 2015	24h UTP	-0.663	0.248839	56	-0.213	0.261685	56	HQI（30ml ivgtt qd）+control	厄贝沙坦（150mg/d）	30 days
zhao 2015	NAG	62.8±16.9	47.2±12.7	63.1±17.3	35.3±8.4		62.8	16.9	47.2	12.7	63.1	17.3	35.3	8.4		zhao 2015	NAG	-27.8	14.9843	56	-15.6	15.2404	56	HQI（30ml ivgtt qd）+control	厄贝沙坦（150mg/d）	30 days
zhao 2015	α1-MG	60.3±19.2	38.3±13.5	60.1±18.5	27.5±9.1		60.3	19.2	38.3	13.5	60.1	18.5	27.5	9.1		zhao 2015	α1-MG	-32.6	16.0222	56	-22	17.0789	56	HQI（30ml ivgtt qd）+control	厄贝沙坦（150mg/d）	30 days
zhao 2017	SBP	163.19±10.98	137.44±10.33	164.28±11.06	124.93±8.52		163.19	10.98	137.44	10.33	164.28	11.06	124.93	8.52		zhao 2017	SBP	-39.35	10.0341	66	-25.75	10.6699	66	HQI（20ml ivgtt qd）+control	Low protein, low salt and low fat diet (no details)+厄贝沙坦150mg/d	4 weeks
zhao 2017	DBP	99.41±8.38	90.86±7.53	98.01±7.65	85.42±5.11		99.41	8.38	90.86	7.53	98.01	7.65	85.42	5.11		zhao 2017	DBP	-12.59	6.74856	66	-8.55	7.98899	66	HQI（20ml ivgtt qd）+control	Low protein, low salt and low fat diet (no details)+厄贝沙坦150mg/d	4 weeks
zhao 2017	Scr	124.50±13.77	141.69±15.71	175.43±21.55	177.82±20.86		124.5	13.77	141.69	15.71	175.43	21.55	177.82	20.86		zhao 2017	Scr	2.39	21.2134	66	17.19	14.8354	66	HQI（20ml ivgtt qd）+control	Low protein, low salt and low fat diet (no details)+厄贝沙坦150mg/d	4 weeks
zhao 2017	BUN	9.52±3.20	7.86±2.58	9.44±3.07	6.15±2.21		9.52	3.2	7.86	2.58	9.44	3.07	6.15	2.21		zhao 2017	BUN	-3.29	2.74305	66	-1.66	2.93946	66	HQI（20ml ivgtt qd）+control	Low protein, low salt and low fat diet (no details)+厄贝沙坦150mg/d	4 weeks
zhao 2017	24h UTP	1.49±0.54	0.67±0.39	1.52±0.37	0.42±0.18		1.49	0.54	0.67	0.39	1.52	0.37	0.42	0.18		zhao 2017	24h UTP	-1.1	0.320468	66	-0.82	0.482804	66	HQI（20ml ivgtt qd）+control	Low protein, low salt and low fat diet (no details)+厄贝沙坦150mg/d	4 weeks
zhao 2017	mALB	117.60±18.44	59.66±6.35	113.26±16.42	31.76±5.72		117.6	18.44	59.66	6.35	113.26	16.42	31.76	5.72		zhao 2017	mALB	-81.5	14.4365	66	-57.94	16.2254	66	HQI（20ml ivgtt qd）+control	Low protein, low salt and low fat diet (no details)+厄贝沙坦150mg/d	4 weeks
zhaoYJ 2015	SBP	175.04±11.43	138.60±7.3	175.76±10.47	137.6±7.79		175.04	11.43	138.6	7.3	175.76	10.47	137.6	7.79		zhaoYJ 2015	SBP	-38.16	9.42039	45	-36.44	10.0248	45	HQI（40ml ivgtt qd）+control	Antihypertension therapy (no details) +Low protein, low salt and low fat diet (no details)+Quitting cigarettes and alcohol	4 weeks
zhaoYJ 2015	DBP	110.44±16.69	74.56±5.76	111.28±15.56	73.84±6.96		110.44	16.69	74.56	5.76	111.28	15.56	73.84	6.96		zhaoYJ 2015	DBP	-37.44	13.5003	45	-35.88	14.6833	45	HQI（40ml ivgtt qd）+control	Antihypertension therapy (no details) +Low protein, low salt and low fat diet (no details)+Quitting cigarettes and alcohol	4 weeks
zhaoYJ 2015	UAER	90.25±15.55	80.87±14.77	91.11±15.94	68.67±14.28		90.25	15.55	80.87	14.77	91.11	15.94	68.67	14.28		zhaoYJ 2015	UAER	-22.44	15.1782	45	-9.38	15.175	45	HQI（40ml ivgtt qd）+control	Antihypertension therapy (no details) +Low protein, low salt and low fat diet (no details)+Quitting cigarettes and alcohol	4 weeks
zhaoYJ 2015	β2-MG	6.39±1.15	3.42±0.67	6.37±1.18	2.21±0.55		6.39	1.15	3.42	0.67	6.37	1.18	2.21	0.55		zhaoYJ 2015	β2-MG	-4.16	1.02269	45	-2.97	1.00045	45	HQI（40ml ivgtt qd）+control	Antihypertension therapy (no details) +Low protein, low salt and low fat diet (no details)+Quitting cigarettes and alcohol	4 weeks
